# Supplementary material for: Real-Life Data on the Safety of Pasireotide in Acromegaly: Insights from EudraVigilance
Source: Pharmaceuticals (Basel). 2024 Dec 4;17(12):1631. doi: 10.3390/ph17121631 (PMC11728653; doi:10.3390/ph17121631)
Supplement: Supplementary file 1 [file pharmaceuticals-17-01631-s001.zip]

Archive with 1 entries (1 files):
- pharmaceuticals-3308733-supplementary.pdf
